# Supplementary material for: Statins and Colorectal Cancer Risk: A Population-Based Case-Control Study and Synthesis of the Epidemiological Evidence
Source: J Clin Med. 2022 Mar 10;11(6):1528. doi: 10.3390/jcm11061528 (PMC8953421; doi:10.3390/jcm11061528)
Supplement: Supplementary file 1 [file jcm-11-01528-s001.zip]

Archive with 1 entries (1 files):
- jcm-1574521-supplementary.pdf
